# Supplementary material for: Virtual Screening for Novel SarA Inhibitors to Prevent Biofilm Formation of Staphylococcus aureus in Prosthetic Joint Infections
Source: Front Microbiol. 2020 Nov 5;11:587175. doi: 10.3389/fmicb.2020.587175 (PMC7674313; doi:10.3389/fmicb.2020.587175)
Supplement: Supplementary file 3 [file Table_1.XLSX]

## Sheet: Sheet1
ZINC code	Specs ID number	Molecule weight
ZINC08455668	AK-968/41925318	598.7
ZINC00714697	AG-205/37047094	397.47
ZINC08383907	AB-131/42301036	500.59
ZINC02070723	AG-690/37025051	502.52
ZINC02061243	AG-690/12410012	557.39
ZINC08442627	AG-205/36656013	496.56
ZINC00064244	AG-205/37047222	475.37
ZINC02094768	AN-655/14766041	660.86
ZINC02059366	AG-690/11835145	395.42
ZINC08444190	AK-968/15252756	458.6
ZINC02177788	AN-465/41854897	429.32
ZINC02188757	AG-205/37047271	538.04
ZINC18123003	AG-690/08356039	664.37
ZINC08442385	AG-205/33692049	342.44
ZINC17950646	AG-690/36596016	468.62
ZINC00969968	AG-205/41004422	403.52
ZINC02752464	AK-968/15252716	632.8
ZINC00708552	AE-848/11736640	525.43
ZINC08443207	AG-205/37022055	420.51
ZINC00990139	AK-820/13220139	451.48
ZINC00990144	AK-820/13220146	684.38
ZINC00659883	AK-968/15603553	485.92
ZINC03663906	AG-205/11552309	356.42
